# Supplementary material for: Effects of muscle-tendon mechanical properties and electromyographic activity patterns on individual differences in force-power relationship
Source: PLoS One. 2026 May 29;21(5):e0350202. doi: 10.1371/journal.pone.0350202 (PMC13221010; doi:10.1371/journal.pone.0350202)
Supplement: S1 Data — (XLSX) [file pone.0350202.s001.xlsx]

## Sheet: Data
noCMJ
	Ankle angle at lowest position (deg)					Duration (s)					Torque (Nm)					Angular velocity (deg/s)					Power (w)					mEMG of PF (mV/s)
Participants	0	0.1	0.3	0.5	0.7	0	0.1	0.3	0.5	0.7	0	0.1	0.3	0.5	0.7	0	0.1	0.3	0.5	0.7	0	0.1	0.3	0.5	0.7	0	0.1	0.3	0.5	0.7
1	78.2109	78.471	78.2152	80.1494	79.6983	0.524	0.466	0.618	0.624	0.654	91.037	113.908	124.14	139.554	170.961	74.5757	82.8725	60.6511	53.1244	41.8928	119.108	165.611	132.092	130.066	125.649	0.0516644	0.0584839	0.0648831	0.0769556	0.07589
2	75.9302	74.7737	77.6634	74.9303	73.5907	0.352	0.336	0.404	0.43	0.462	133.164	162.08	183.657	196.169	225.202	130.774	140.815	97.6211	101.008	98.6593	305.514	400.407	314.541	347.626	389.794	0.117149	0.128401	0.0835576	0.115669	0.123553
3	69.0213	69.9287	69.7926	70.8088	72.0608	0.354	0.384	0.428	0.476	0.506	125.061	134.689	158.099	184.151	201.311	134.932	126.792	113.887	99.3819	80.8018	296.048	299.606	315.886	321.075	285.373	0.107365	0.120744	0.118901	0.109884	0.120281
4	73.8472	74.8749	76.3833	75.7006	75.7198	0.39	0.43	0.496	0.5	0.556	143.257	156.314	183.05	222.947	255.576	119.956	103.262	88.7132	87.496	72.2071	301.485	283.18	284.893	342.228	323.762	0.0754871	0.0629534	0.0637898	0.0613881	0.0699699
5	72.6719	71.7239	68.9282	68.5443	73.6529	0.428	0.47	0.556	0.628	0.614	102.825	120.248	138.695	167.791	204.249	96.1666	89.3449	74.9014	63.3656	58.2102	173.479	188.484	182.253	186.53	208.586	0.0682725	0.0569684	0.059581	0.0640349	0.0680817
6	63.9453	62.8788	63.8985	64.6666	64.2839	0.392	0.412	0.482	0.516	0.662	145.556	165.595	198.742	229.751	199.761	145.489	140.745	118.999	97.7717	80.0267	371.522	408.888	414.915	394.091	280.46	0.0718539	0.0759918	0.0866825	0.0735216	0.0737012
7	84.3817	84.5882	82.6455	85.6837	87.3295	0.33	0.426	0.464	0.528	0.448	114.946	128.628	154.561	179.651	210.238	95.9778	73.809	72.9258	42.116	45.1033	193.548	166.56	197.745	132.74	166.359	0.04896	0.0482382	0.0538731	0.04612	0.0609447
8	87.8565	87.612	90.221	90.1595	90.2015	0.304	0.362	0.368	0.382	0.418	110.391	126.051	150.667	191.051	213.281	123.161	103.857	94.7881	80.0589	66.48	238.525	229.672	250.551	268.339	248.753	0.0851816	0.0954553	0.104947	0.113129	0.111961
9	87.411	88.19	84.4975	86.961	83.6574	0.36	0.38	0.526	0.482	0.544	90.2263	102.244	106.614	126.694	151.213	69.9998	82.4559	62.0597	62.7857	59.0088	110.804	147.905	116.078	139.554	156.542	0.0765796	0.0691228	0.0635741	0.0800252	0.09313
10	80.903	82.164	82.3485	81.0355	80.592	0.39	0.348	0.424	0.566	0.694	126.411	151.229	179.654	210.582	237.314	77.1919	83.3377	65.1534	45.6549	40.5423	171.192	221.107	205.352	168.669	168.794	0.0678805	0.0712584	0.0608091	0.0679239	0.0678448
11	76.5984	85.026	75.2852	74.0932	77.0928	0.44	0.42	0.456	0.588	0.48	118.32	123.073	142.83	166.578	200.898	87.9952	71.1535	83.7332	55.8643	63.586	182.659	153.633	209.817	163.259	224.111	0.0377393	0.0312148	0.0399349	0.0313007	0.0421715
12	78.3139	69.6654	78.4719	73.8651	76.9573	0.32	0.374	0.402	0.452	0.436	103.646	92.3769	142.67	169.631	204.233	127.973	127.494	97.7243	83.0509	73.1768	232.702	206.622	244.602	247.158	262.196	0.0430315	0.0604462	0.0444834	0.0520873	0.0576947
13	81.7312	82.1934	83.9009	80.7543	83.4715	0.398	0.408	0.462	0.504	0.51	88.6336	105.94	119.118	145.819	166.396	117.241	112.032	94.9205	82.6001	73.3927	182.307	208.221	198.364	211.31	214.25	0.0540879	0.0638321	0.0532125	0.0607635	0.0661511
14	83.548	82.4995	77.8555	86.621	84.505	0.4	0.378	0.516	0.408	0.51	88.9621	112.794	134.569	159.077	179.859	82.9384	89.5883	74.5586	70.2355	59.8717	129.445	177.281	176.022	196.014	188.92	0.0990882	0.116373	0.0957813	0.1498	0.111119
15	76.874	80.6205	81.2545	68.2668	80.593	0.33	0.352	0.364	0.492	0.412	155.397	162.28	206.205	238.475	276.35	151.539	130.474	123.753	97.6136	96.0666	413.135	371.46	447.694	408.393	465.755	0.0993248	0.0761343	0.086692	0.118061	0.0968898
16	73.7479	74.9741	76.1834	75.6096	75.6155	0.389	0.432	0.498	0.501	0.551	139.591	151.991	184.098	229.254	250.285	107.951	94.021	66.9938	75.2352	63.9366	264.369	250.707	216.376	302.596	280.744	0.0458555	0.0394903	0.0391907	0.0366195	0.0433411
17	76.0282	74.6731	77.464	74.8802	73.1906	0.35	0.339	0.42	0.441	0.459	71.3068	82.4958	95.3596	100.134	108.895	151.705	135.594	117.621	97.3826	74.2197	189.783	196.244	196.778	171.075	141.792	0.081359	0.0834452	0.0826965	0.0813429	0.076127
18	78.3128	78.57	78.3052	81.1477	78.9981	0.522	0.456	0.617	0.631	0.649	89.2929	105.898	124.546	148.689	175.398	76.5728	79.8669	56.8522	54.1046	45.5185	119.954	148.381	124.223	141.136	140.068	0.0647235	0.076105	0.0834206	0.0982552	0.0963485
19	69.1911	69.8886	69.6924	70.6027	71.8675	0.334	0.391	0.426	0.477	0.51	59.3912	68.59	77.7999	89.1534	97.3421	134.081	128.214	102.817	99.1707	80.4642	139.706	154.284	140.336	155.112	137.413	0.14122	0.138891	0.152617	0.137492	0.151014
20	72.5748	73.7138	68.7284	68.3422	73.5628	0.427	0.468	0.551	0.625	0.613	103.619	119.553	143.435	181.485	205.687	95.4459	91.6144	72.117	64.6185	46.6397	173.509	192.154	181.476	205.742	168.301	0.081069	0.0700433	0.0719221	0.0743315	0.0865692
mean	77.055	77.3515	77.0868	76.6411	77.832	0.3867	0.4016	0.4739	0.51255	0.5344	110.052	124.299	147.425	173.832	196.723	110.083	104.367	87.0396	75.632	65.9902	215.44	228.52	227.5	231.636	228.881	0.0758946	0.0771796	0.0755275	0.0824353	0.0846392
sd	6.1655	6.76828	6.40045	7.18208	6.12115	0.0600509	0.0437329	0.0737185	0.0757833	0.0872675	25.8567	27.6586	34.5051	41.5963	44.6117	27.0225	23.7424	21.1184	19.6298	16.8984	85.8236	82.8504	89.8296	90.9768	90.0918	0.0268327	0.0291847	0.0280251	0.0328364	0.028265
CMJ
	Ankle angle at lowest position (deg)					Duration (s)					Torque (Nm)					Angular velocity (deg/s)					Power (w)					mEMG of PF (mV/s)
Participants	0	0.1	0.3	0.5	0.7	0	0.1	0.3	0.5	0.7	0	0.1	0.3	0.5	0.7	0	0.1	0.3	0.5	0.7	0	0.1	0.3	0.5	0.7	0	0.1	0.3	0.5	0.7
1	77.5589	79.679	80.4843	78.7857	80.2808	0.26	0.28	0.35	0.398	0.428	134.015	143.886	148.201	159.101	183.139	146.393	130.268	103.152	87.518	66.1633	344.192	328.839	268.198	244.284	212.581	0.0813783	0.0533022	0.0496952	0.0490415	0.0624849
2	71.3701	68.8571	72.0853	70.9971	71.5145	0.214	0.236	0.288	0.28	0.312	213.607	222.079	249.169	263.481	269.267	227.217	220.958	168.761	177.919	157.675	851.492	860.879	737.717	822.43	744.853	0.118267	0.130775	0.120923	0.137794	0.121517
3	70.7363	71.1959	71.9915	74.2377	73.0641	0.266	0.262	0.282	0.308	0.33	199.549	208.612	229.882	248.603	272.243	177.427	168.641	162.282	141.586	135.953	621.145	617.202	654.486	617.521	649.336	0.113537	0.127209	0.113217	0.111251	0.117269
4	72.6133	72.2998	72.256	73.7258	75.6158	0.262	0.282	0.304	0.326	0.352	192.856	190.917	224.206	255.307	281.631	180.314	166.231	155.734	140.892	118.527	610.082	556.779	612.572	631.064	585.628	0.0630255	0.052475	0.0633032	0.0573864	0.0569351
5	72.0933	71.9139	73.7291	76.5205	78.5715	0.288	0.296	0.342	0.378	0.414	137.743	149.112	171.613	184.287	211.501	141.857	138.25	115.928	97.28	77.8594	342.805	361.662	349.03	314.517	288.901	0.0643298	0.0503759	0.0421253	0.0612678	0.0663827
6	61.3696	64.9343	61.6945	62.3214	67.6973	0.202	0.204	0.244	0.282	0.332	253.075	270.683	275.61	275.314	268.871	291.924	268.835	238.716	197.81	158.516	1296.11	1276.65	1154.26	955.435	747.725	0.0655017	0.0582638	0.0664278	0.0541593	0.0724029
7	86.8053	85.9339	83.8639	85.5435	83.9165	0.212	0.202	0.242	0.258	0.302	157.843	185.996	193.378	214.194	231.324	134.326	141.988	130.967	109.717	88.8109	371.971	463.321	444.316	412.294	360.422	0.0506028	0.0496249	0.0396732	0.0550248	0.0639731
8	92.454	92.518	91.21	90.588	88.7145	0.234	0.256	0.316	0.338	0.344	140.596	151.867	174.762	203.335	232.522	133.894	123.413	100.808	96.0195	89.5127	330.263	328.813	309.076	342.529	365.152	0.0842118	0.0912202	0.0967447	0.0976911	0.100043
9	87.6685	85.2131	83.5205	89.628	88.0655	0.198	0.246	0.294	0.266	0.358	123.545	134.649	141.985	175.161	184.98	156.719	136.564	119.502	109.27	86.2553	339.682	322.601	297.677	335.785	279.92	0.0539663	0.0762795	0.0767496	0.0722232	0.0962366
10	79.3783	78.7081	74.4594	73.8019	72.8824	0.194	0.192	0.244	0.288	0.274	183.818	208.584	232.24	266.378	314.53	157.881	164.199	146.644	120.074	129.56	509.149	600.863	597.487	561.141	714.921	0.0539491	0.0574889	0.074465	0.0937886	0.0820368
11	73.0823	78.3248	70.3204	72.4957	76.0238	0.218	0.222	0.276	0.312	0.316	183.308	196.105	205.411	197.56	233.821	185.399	156.907	155.352	132.784	115.021	596.232	539.827	559.844	460.223	471.833	0.0410449	0.0396814	0.0436989	0.0348076	0.03902
12	85.9955	85.9885	84.273	76.243	77.7522	0.206	0.176	0.224	0.308	0.286	151.107	185.06	187.236	209.794	240.224	156.877	179.995	150.16	134.917	116.064	415.883	584.383	493.252	496.575	489.147	0.0388822	0.0349261	0.0363121	0.0557916	0.0492014
13	93.501	87.087	87.833	87.847	86.279	0.184	0.222	0.248	0.294	0.34	120.004	125.068	143.548	154.518	169.875	177.886	184.8	157.016	130.913	108.156	374.509	405.484	395.428	354.885	322.331	0.0373679	0.0523331	0.0511996	0.0545976	0.0696124
14	87.855	77.1889	79.385	70.0892	79.751	0.21	0.272	0.314	0.316	0.29	119.72	140	146.445	204.633	219.441	134.295	142.776	115.562	128.921	115.954	282.067	350.678	296.905	462.834	446.407	0.119271	0.112067	0.124522	0.146652	0.11228
15	75.6693	78.1385	84.1515	77.451	80.525	0.25	0.232	0.264	0.28	0.272	210.697	240.541	282.547	277.528	311.058	201.874	204.679	156.588	175.38	148.223	746.215	863.75	776.201	853.909	808.88	0.0827605	0.0785346	0.0819982	0.0731315	0.0724427
16	70.6158	72.1798	72.756	73.1158	75.5958	0.261	0.281	0.31	0.325	0.339	197.04	194.752	202.548	256.79	247.525	171.284	147.132	132.818	126.9	98.569	592.102	502.708	471.966	571.698	428.04	0.0461675	0.0450588	0.0454833	0.0375882	0.0342449
17	73.3991	67.8585	72.1253	71.597	70.0122	0.212	0.237	0.29	0.291	0.315	89.5422	108.376	110.933	117.718	117.898	203.084	194.197	172.094	151.428	112.551	319.028	369.232	334.928	312.734	232.799	0.0824616	0.0856111	0.0820345	0.0736747	0.0725173
18	78.5528	79.5781	82.4143	78.1852	80.3548	0.258	0.281	0.347	0.39	0.426	128.451	137.654	154.694	167.212	186.101	141.15	129.196	105.534	86.9568	70.6489	318.084	312.004	286.41	255.091	230.664	0.0474461	0.0805319	0.04156	0.046652	0.0633002
19	74.7223	70.1239	71.8912	72.2315	75.1741	0.264	0.27	0.281	0.305	0.319	82.8957	91.2417	105.661	98.4026	117.573	166.858	167.425	150.508	122.308	119.262	242.663	268.003	278.996	211.148	245.999	0.140559	0.176502	0.143089	0.146203	0.162538
20	71.8933	71.0129	74.7295	76.3805	80.1712	0.289	0.299	0.338	0.375	0.411	141.129	153.182	166.535	195.969	215.211	129.157	128.769	100.967	96.3137	70.2927	319.785	346.055	294.991	331.132	265.399	0.0704808	0.065894	0.0687769	0.0679869	0.0841386
mean	77.8667	76.9367	77.2587	76.5893	78.0981	0.2341	0.2474	0.2899	0.3159	0.338	158.027	171.918	187.33	206.264	225.437	170.791	164.761	141.955	128.245	109.179	491.173	512.987	480.687	477.362	444.547	0.0727605	0.0759077	0.0731	0.0763356	0.0799289
sd	8.50339	7.51781	7.25314	7.08037	5.7614	0.0326785	0.0361465	0.0379735	0.0410133	0.048391	44.4841	45.8204	50.289	51.8626	54.715	39.0047	36.5914	32.9779	30.4908	28.1342	252.96	248.146	226.736	212.323	198.46	0.0299728	0.0363309	0.031963	0.0347663	0.0309617
CMJ
	Mean angular velocity during ECC (deg/s)
Participants	0	0.1	0.3	0.5	0.7
1	-99.3693	-89.7325	-72.5683	-71.6108	-49.9455
2	-142.932	-132.437	-104.198	-112.784	-97.6574
3	-142.932	-132.437	-104.198	-112.784	-97.6574
4	-112.281	-112.63	-96.7577	-92.0095	-68.2097
5	-106.933	-105.72	-102.554	-70.8784	-58.4492
6	-148.973	-165.727	-150.286	-121.241	-92.6853
7	-70.3899	-60.6039	-64.7765	-54.7498	-47.7763
8	-96.7365	-85.0796	-76.5557	-63.5799	-60.9303
9	-86.2871	-58.6926	-58.6306	-64.3776	-43.1695
10	-95.7506	-96.6307	-97.0603	-78.4643	-90.7736
11	-124.438	-124.294	-120.748	-95.602	-72.9648
12	-110.245	-99.6519	-97.1246	-117.18	-91.4349
13	-91.2576	-90.5187	-69.9048	-77.0607	-55.6492
14	-64.6013	-82.5554	-74.7862	-75.2748	-55.0193
15	-195.065	-170.255	-199.953	-161.634	-126.742
16	-111.282	-112.51	-95.7522	-92.2195	-70.1897
17	-140.987	-132.117	-104.798	-113.784	-95.6284
18	-98.3622	-89.6925	-72.4683	-70.6088	-48.9434
19	-143.033	-132.537	-104.208	-111.924	-98.6523
20	-104.823	-105.22	-100.586	-70.2183	-55.4484
mean	-114.334	-108.952	-98.3958	-91.3992	-73.8963
sd	30.7984	29.8346	32.102	26.6729	23.2361
	Active muscle stiffness (N/mm)			Tendon stiffness (N/mm)
Participants	100deg/s	300deg/s	500deg/s	Ramp	Ballistic
1	39.7697	55.5247	35.4573	56.752	39.9866
2	57.2041	58.5587	46.7825	61.432	45.9942
3	42.1726	50.4294	49.2973	28.9267	30.5948
4	49.6634	51.7029	46.4249	36.7243	33.6518
5	48.5605	86.9718	46.5944	38.9569	34.8294
6	40.2862	43.6519	40.9198	70.161	41.8756
7	43.9864	41.0446	41.6923	87.4402	54.7851
8	37.9631	36.7975	35.1282	54.931	32.4804
9	52.6414	35.6465	38.8024	16.5271	14.3806
10	57.2041	58.5587	46.7825	65.9762	56.5349
11	36.299	49.33	48.0917	33.7576	27.3427
12	28.8631	35.0508	38.0254	38.9729	46.0355
13	36.5935	63.2748	56.3625	42.0781	24.4892
14	15.0792	28.0098	19.7243	28.7212	19.0599
15	25.0091	30.5098	28.9297	46.9973	27.996
16	49.5434	51.9829	46.3346	36.6343	33.5509
17	36.8541	58.5587	46.6744	60.9821	46.0892
18	40.2742	54.6941	35.2181	55.922	39.8694
19	42.0926	50.3995	50.1072	29.8255	30.6348
20	48.1908	87.0818	46.6044	39.0568	34.9284
mean	41.499	51.1713	42.5525	46.0012	35.5328
sd	10.7192	16.2092	8.47342	17.5569	11.137
