# Supplementary material for: Effects of muscle-tendon mechanical properties and electromyographic activity patterns on individual differences in force-power relationship
Source: PLoS One. 2026 May 29;21(5):e0350202. doi: 10.1371/journal.pone.0350202 (PMC13221010; doi:10.1371/journal.pone.0350202)
Supplement: S2 Data — (XLSX) [file pone.0350202.s002.xlsx]

## Sheet: reliability
noCMJ
	First test						Second test						Mean						SD						CV						First test			Second test
Participants	0	0.1	0.3	0.5	0.7		0	0.1	0.3	0.5	0.7		0	0.1	0.3	0.5	0.7		0	0.1	0.3	0.5	0.7		0	0.1	0.3	0.5	0.7		0%&10%	50%&70%	5070/010	0%&10%	50%&70%	5070/010	Mean	SD	CV
1	122.36	132.174	115.59	152.628	155.102		118.977	165.437	131.781	129.854	125.362		120.668	148.806	123.685	141.241	140.232		2.3921	23.5201	11.4486	16.1036	21.0294		1.98238	15.8059	9.2562	11.4015	14.9962		127.267	153.865	1.20899	142.207	127.608	0.897339	1.05316	0.220371	20.9246
2	197.568	207.108	202.695	179.735	152.626		181.742	185.786	190.05	162.042	130.944		189.655	196.447	196.372	170.889	141.785		11.1909	15.0766	8.94145	12.5111	15.3321		5.90067	7.67463	4.55332	7.32118	10.8136		202.338	166.181	0.821304	183.764	146.493	0.797179	0.809242	0.0170588	2.108
3	157.243	156.307	129.443	157.629	129.257		123.083	152.402	151.368	151.924	146.773		140.163	154.355	140.405	154.777	138.015		24.1546	2.76086	15.5029	4.03417	12.3858		17.2332	1.78865	11.0415	2.60645	8.97429		156.775	143.443	0.91496	137.743	149.348	1.08426	0.999608	0.119709	11.9756
4	223.52	213.327	216.145	259.281	243.398		307.645	289.602	216.096	346.182	320.102		265.583	251.465	216.12	302.731	281.75		59.4851	53.9347	0.0344131	61.448	54.2376		22.3979	21.4482	0.0159231	20.2978	19.2502		218.424	251.34	1.1507	298.624	333.142	1.11559	1.13314	0.0248245	2.19076
5	186.806	224.135	173.301	203.979	157.063		159.896	161.292	190.191	206.896	179.971		173.351	192.714	181.746	205.437	168.517		19.0281	44.4371	11.9432	2.0623	16.1981		10.9766	23.0586	6.57136	1.00386	9.61213		205.471	180.521	0.878574	160.594	193.433	1.20449	1.04153	0.230454	22.1265
6	370.862	408.546	415.359	394.263	280.358		346.858	351.004	340.554	328.453	276.076		358.86	379.775	377.957	361.358	278.217		16.9736	40.6885	52.8951	46.5347	3.02771		4.72986	10.7139	13.995	12.8777	1.08825		389.704	337.31	0.865555	348.931	302.264	0.866259	0.865907	0.000497692	0.0574764
7	193.935	166.484	197.585	133.053	167.033		185.61	197.936	233.293	209.751	229.413		189.773	182.21	215.439	171.402	198.223		5.88686	22.2397	25.2491	54.2339	44.1093		3.10206	12.2055	11.7198	31.6413	22.2524		180.21	150.043	0.8326	191.773	219.582	1.14501	0.988805	0.220907	22.3408
8	128.65	154.161	154.911	122.32	124.676		140.547	152.953	161.631	152.123	149.368		134.598	153.557	158.271	137.221	137.022		8.41241	0.854229	4.75149	21.0737	17.4601		6.25002	0.556296	3.00212	15.3575	12.7425		141.405	123.498	0.873361	146.75	150.745	1.02723	0.950295	0.1088	11.4491
9	233.11	226.291	253.83	263.961	259.06		222.758	249.731	247.466	256.439	235.73		227.934	238.011	250.648	260.2	247.395		7.31983	16.5746	4.5004	5.31914	16.4967		3.21138	6.96381	1.79551	2.04425	6.66818		229.7	261.51	1.13848	236.245	246.084	1.04165	1.09007	0.0684721	6.28146
10	188.432	202.846	230.09	236.04	218.325		215.064	219.757	231.263	205.206	215.551		201.748	211.301	230.676	220.623	216.938		18.8315	11.9577	0.829795	21.8035	1.96093		9.33416	5.65907	0.359723	9.88268	0.903911		195.639	227.182	1.16123	217.41	210.379	0.967657	1.06445	0.136879	12.8592
																								Mean	8.51183	10.5875	6.23105	11.4434	10.7302									Mean	11.2314
																								sd	6.68223	7.65433	5.04236	9.41975	6.97586									sd	8.52225
CMJ
	First test						Second test						Mean						SD						CV						First test			Second test
Participants	0	0.1	0.3	0.5	0.7		0	0.1	0.3	0.5	0.7		0	0.1	0.3	0.5	0.7		0	0.1	0.3	0.5	0.7		0	0.1	0.3	0.5	0.7		0%&10%	50%&70%	5070/010	0%&10%	50%&70%	5070/010	Mean	SD	CV
1	288.37	295.65	306.318	265.812	248.377		344.075	328.326	267.821	244.144	212.348		316.223	311.988	287.069	254.978	230.362		39.3889	23.1052	27.2212	15.3214	25.4762		12.4561	7.40581	9.48246	6.00892	11.0592		292.01	257.094	0.880428	336.2	228.246	0.678898	0.779663	0.142503	18.2775
2	339.49	377.59	338.227	296.91	244.29		299.201	359.172	331.756	329.285	221.249		319.346	368.381	334.992	313.098	232.77		28.4889	13.0235	4.5755	22.8928	16.292		8.92104	3.53532	1.36585	7.3117	6.9992		358.54	270.6	0.754727	329.186	275.267	0.836205	0.795466	0.0576137	7.24276
3	231.398	234.668	232.659	164.667	208.692		254.429	305.306	329.294	261.532	284.683		242.913	269.987	280.977	213.099	246.687		16.2854	49.9481	68.3314	68.4937	53.7336		6.70418	18.5002	24.3193	32.1417	21.7821		233.033	186.679	0.801085	279.867	273.107	0.975845	0.888465	0.123574	13.9087
4	559.855	516.552	414.984	526.091	299.511		625.514	495.786	530.815	621.789	598.221		592.685	506.169	472.9	573.94	448.866		46.4279	14.6837	81.9048	67.6683	211.22		7.8335	2.90094	17.3197	11.7901	47.0564		538.204	412.801	0.766998	560.65	610.005	1.08803	0.927515	0.227005	24.4745
5	290.751	340.115	270.976	301.274	233.991		347.651	350.241	318.36	358.706	298.348		319.201	345.178	294.668	329.99	266.169		40.2346	7.16035	33.506	40.6101	45.5073		12.6048	2.07439	11.3708	12.3065	17.0971		315.433	267.633	0.848461	348.946	328.527	0.941482	0.894972	0.0657761	7.34951
6	1294.42	1274.49	1151.93	954.392	749.128		903.479	969.149	978.495	857.779	704.594		1098.95	1121.82	1065.21	906.086	726.861		276.44	215.905	122.634	68.3158	31.4903		25.1549	19.246	11.5126	7.53966	4.33236		1284.45	851.76	0.66313	936.314	781.187	0.834321	0.748726	0.121051	16.1676
7	372.033	462.943	446.314	411.887	360.005		510.708	521.708	476.776	391.884	388.602		441.371	492.325	461.545	401.885	374.304		98.0581	41.5526	21.5397	14.1445	20.2207		22.2167	8.44007	4.66687	3.51954	5.40222		417.488	385.946	0.924448	516.208	390.243	0.755979	0.840214	0.119125	14.1779
8	295.249	319.068	355.849	347.738	309.589		328.513	335.894	369.471	320.314	338.248		311.881	327.481	362.66	334.026	323.919		23.5212	11.8974	9.6324	19.3919	20.265		7.54172	3.63299	2.65604	5.8055	6.25621		307.158	328.663	1.07001	332.203	329.281	0.991204	1.03061	0.0557267	5.40716
9	489.606	522.515	479.253	538.534	471.135		378.942	509.231	579.989	511.283	433.792		434.274	515.873	529.621	524.909	452.464		78.2513	9.39328	71.2312	19.2691	26.4052		18.0189	1.82085	13.4495	3.67095	5.83587		506.061	504.834	0.997577	444.086	472.538	1.06407	1.03082	0.0470155	4.56097
10	385.131	425.787	458.667	481.158	405.872		441.421	510.877	463.702	507.273	401.615		413.276	468.332	461.185	494.215	403.744		39.8026	60.1679	3.56018	18.4662	3.01064		9.631	12.8473	0.771965	3.73646	0.745681		405.459	443.515	1.09386	476.149	454.444	0.954415	1.02414	0.0986016	9.62778
																								Mean	13.1083	8.04039	9.6915	9.3831	12.6566									Mean	12.1194
																								sd	6.5177	6.65877	7.57248	8.58333	13.6307									sd	6.40593
